# Supplementary material for: Is Exercise during Pregnancy a Risk for Gestational Age and Preterm Delivery? Systematic Review and Meta-Analysis
Source: J Clin Med. 2023 Jul 26;12(15):4915. doi: 10.3390/jcm12154915 (PMC10419377; doi:10.3390/jcm12154915)
Supplement: Supplementary file 1 [file jcm-12-04915-s001.zip]

Archive with 2 entries (2 files):
- jcm-2489477-File S1.pdf
- jcm-2489477-File S2.pdf
